# Supplementary material for: The probiotic Lacticaseibacillus rhamnosus SD11 alleviates the progression of liver and colon damage through modulation of inflammation and tight junction proteins in streptozotocin-induced diabetic mice
Source: PLoS One. 2024 Nov 21;19(11):e0313395. doi: 10.1371/journal.pone.0313395 (PMC11581286; doi:10.1371/journal.pone.0313395)
Supplement: S1 File — Unprocessed raw data used in the manuscript. (XLSX) [file pone.0313395.s001.xlsx]

## Sheet: Table 1
Serum	Non STZ + V		Non STZ + SD11		STZ + V		STZ +SD11			AST
	Mean	SD	Mean	SD	Mean	SD	Mean	SD		Tukey's multiple comparisons test	Mean Diff.	95.00% CI of diff.	Significant?	Summary	Adjusted P Value
AST	108.875	10.3432	103.25	14.2202	223.938	54.1799	155.875	36.965		Non-STZ + V vs. Non-STZ +SD11	5.625	-40.73 to 51.98	No	ns	0.9872
ALT	36.4792	4.10907	41.4	4.58195	95	15.0428	71.25	16.5853		Non-STZ + V vs. STZ + V	-115.1	-161.5 to -68.77	Yes	****	<0.0001
ALP	105.417	3.74907	106.125	14.7109	149.167	11.9496	120.75	17.5316		Non-STZ + V vs. STZ + SD11	-47	-93.35 to -0.6469	Yes	*	0.046
Cholesterol	96.4167	13.7722	91.9	11.7142	223.5	25.934	154.875	32.2598		Non-STZ +SD11 vs. STZ + V	-120.8	-167.1 to -74.40	Yes	****	<0.0001
										Non-STZ +SD11 vs. STZ + SD11	-52.63	-98.98 to -6.272	Yes	*	0.0215
Liver tissue										STZ + V vs. STZ + SD11	68.13	21.77 to 114.5	Yes	**	0.0022
SOD (U/mg protein)	11.3863	11.3863	11.4913	0.632714	6.02	0.798445	8.36125	1.19279
CAT (U/mg protein)	2.39125	2.39125	2.5	0.328373	1.81	0.143228	2.1475	0.444418		ALP
MDA (nmol/mg protein)	0.20875	0.20875	0.23625	0.0392565	0.68125	0.109079	0.32625	0.0471888		Tukey's multiple comparisons test	Mean Diff.	95.00% CI of diff.	Significant?	Summary	Adjusted P Value
										Non-STZ + V vs. Non-STZ +SD11	-0.75	-16.25 to 14.75	No	ns	0.9992
										Non-STZ + V vs. STZ + V	-43.75	-59.25 to -28.25	Yes	****	<0.0001
SOD										Non-STZ + V vs. STZ + SD11	-43.75	-59.25 to -28.25	Yes	****	<0.0001
Tukey's multiple comparisons test	Mean Diff.	95.00% CI of diff.	Significant?	Summary	Adjusted P Value					Non-STZ +SD11 vs. STZ + V	-43	-58.50 to -27.50	Yes	****	<0.0001
Non-STZ + V vs. Non-STZ +SD11	-0.105	-1.385 to 1.175	No	ns	0.9959					Non-STZ +SD11 vs. STZ + SD11	-43	-58.50 to -27.50	Yes	****	<0.0001
Non-STZ + V vs. STZ + V	5.366	4.087 to 6.646	Yes	****	<0.0001					STZ + V vs. STZ + SD11	0	-15.50 to 15.50	No	ns	>0.9999
Non-STZ + V vs. STZ + SD11	3.025	1.745 to 4.305	Yes	****	<0.0001
Non-STZ +SD11 vs. STZ + V	5.471	4.192 to 6.751	Yes	****	<0.0001					ALT
Non-STZ +SD11 vs. STZ + SD11	3.13	1.850 to 4.410	Yes	****	<0.0001					Tukey's multiple comparisons test	Mean Diff.	95.00% CI of diff.	Significant?	Summary	Adjusted P Value
STZ + V vs. STZ + SD11	-2.341	-3.621 to -1.062	Yes	***	0.0002					Non-STZ + V vs. Non-STZ +SD11	-4.875	-20.72 to 10.97	No	ns	0.8349
										Non-STZ + V vs. STZ + V	-58.5	-74.34 to -42.66	Yes	****	<0.0001
CAT										Non-STZ + V vs. STZ + SD11	-34.75	-50.59 to -18.91	Yes	****	<0.0001
Tukey's multiple comparisons test	Mean Diff.	95.00% CI of diff.	Significant?	Summary	Adjusted P Value					Non-STZ +SD11 vs. STZ + V	-53.63	-69.47 to -37.78	Yes	****	<0.0001
Non-STZ + V vs. Non-STZ +SD11	-0.1088	-0.5690 to 0.3515	No	ns	0.9164					Non-STZ +SD11 vs. STZ + SD11	-29.88	-45.72 to -14.03	Yes	***	0.0001
Non-STZ + V vs. STZ + V	0.5813	0.1210 to 1.042	Yes	**	0.0092					STZ + V vs. STZ + SD11	23.75	7.906 to 39.59	Yes	**	0.0018
Non-STZ + V vs. STZ + SD11	0.2438	-0.2165 to 0.7040	No	ns	0.4825
Non-STZ +SD11 vs. STZ + V	0.69	0.2297 to 1.150	Yes	**	0.0018					TC
Non-STZ +SD11 vs. STZ + SD11	0.3525	-0.1078 to 0.8128	No	ns	0.1807					Tukey's multiple comparisons test	Mean Diff.	95.00% CI of diff.	Significant?	Summary	Adjusted P Value
STZ + V vs. STZ + SD11	-0.3375	-0.7978 to 0.1228	No	ns	0.2114					Non-STZ + V vs. Non-STZ +SD11	4.5	-26.33 to 35.33	No	ns	0.9781
										Non-STZ + V vs. STZ + V	-127.1	-158.0 to -96.30	Yes	****	<0.0001
MDA										Non-STZ + V vs. STZ + SD11	-58.5	-89.33 to -27.67	Yes	****	<0.0001
Tukey's multiple comparisons test	Mean Diff.	95.00% CI of diff.	Significant?	Summary	Adjusted P Value					Non-STZ +SD11 vs. STZ + V	-131.6	-162.5 to -100.8	Yes	****	<0.0001
Non-STZ + V vs. Non-STZ +SD11	-0.0275	-0.1149 to 0.05989	No	ns	0.8256					Non-STZ +SD11 vs. STZ + SD11	-63	-93.83 to -32.17	Yes	****	<0.0001
Non-STZ + V vs. STZ + V	-0.4725	-0.5599 to -0.3851	Yes	****	<0.0001					STZ + V vs. STZ + SD11	68.63	37.80 to 99.45	Yes	****	<0.0001
Non-STZ + V vs. STZ + SD11	-0.1175	-0.2049 to -0.03011	Yes	**	0.0053
Non-STZ +SD11 vs. STZ + V	-0.445	-0.5324 to -0.3576	Yes	****	<0.0001
Non-STZ +SD11 vs. STZ + SD11	-0.09	-0.1774 to -0.002606	Yes	*	0.0417
STZ + V vs. STZ + SD11	0.355	0.2676 to 0.4424	Yes	****	<0.0001

## Sheet: Fig 1A-F
Serum	BW				FBG			BW
	0	4	Wieght change	% change	0	4		Tukey's multiple comparisons test	Mean Diff.	95.00% CI of diff.	Significant?	Summary	Adjusted P Value
Non-STZ 1	29.39	33.85	0.151752	15.1752	107	98		Non-STZ + V vs. Non-STZ +SD11	1.06	-1.187 to 3.307	No	ns	0.578
Non-STZ 2	28.44	32.58	0.14557	14.557	105	80		Non-STZ + V vs. STZ + V	11.2	8.948 to 13.44	Yes	****	<0.0001
Non-STZ 3	29.49	33.36	0.131231	13.1231	111	79		Non-STZ + V vs. STZ + SD11	9.166	6.919 to 11.41	Yes	****	<0.0001
Non-STZ 4	28.69	33.08	0.153015	15.3015	123	89		Non-STZ +SD11 vs. STZ + V	10.14	7.888 to 12.38	Yes	****	<0.0001
Non-STZ 5	30.16	32.89	0.0905172	9.05172	127	97		Non-STZ +SD11 vs. STZ + SD11	8.106	5.859 to 10.35	Yes	****	<0.0001
Non-STZ 6	28.71	30.82	0.0734936	7.34936	133	79		STZ + V vs. STZ + SD11	-2.029	-4.276 to 0.2184	No	ns	0.0879
Non-STZ 7	31.9	33.56	0.0520376	5.20376	107	94
Non-STZ 8	29.92	31.5	0.0528075	5.28075	134	68		BG
AVG	29.5875	32.705	0.106303	10.6303	118.375	85.5		Tukey's multiple comparisons test	Mean Diff.	95.00% CI of diff.	Significant?	Summary	Adjusted P Value
SD	1.11655	1.04655	0.0439855	4.39855	12.2234	10.6503		Non-STZ + V vs. Non-STZ +SD111	-14.13	-51.29 to 23.04	No	ns	0.7291
SD 1	28.59	32.37	0.132214	13.2214	104	105		Non-STZ + V vs. STZ + V	-222.6	-259.8 to -185.5	Yes	****	<0.0001
SD 2	31.3	34.76	0.110543	11.0543	109	104		Non-STZ + V vs. STZ + SD111	-130.4	-167.5 to -93.21	Yes	****	<0.0001
SD 3	29.47	30.21	0.0251103	2.51103	141	97		Non-STZ +SD111 vs. STZ + V	-208.5	-245.7 to -171.3	Yes	****	<0.0001
SD 4	27.91	32.83	0.176281	17.6281	145	110		Non-STZ +SD111 vs. STZ + SD111	-116.3	-153.4 to -79.09	Yes	****	<0.0001
SD 5	27.44	31.59	0.151239	15.1239	107	98		STZ + V vs. STZ + SD111	92.25	55.09 to 129.4	Yes	****	<0.0001
SD 6	26.69	31.59	0.183589	18.3589	126	104
SD 7	27.23	31.74	0.165626	16.5626	111	90
SD 8	27.5	30.07	0.0934545	9.34545	101	89
AVG	28.2662	31.895	0.129757	12.9757	118	99.625
SD	1.49822	1.49704	0.0527182	5.27182	17.1464	7.463
STZ 1	26.68	23.29	-0.127061	-12.7061	112	337
STZ 2	25.85	22.18	-0.141973	-14.1973	104	295
STZ 3	29.83	23.68	-0.206168	-20.6168	119	337
STZ 4	23.78	19.97	-0.160219	-16.0219	120	301
STZ 5	28.9	21.34	-0.261592	-26.1592	123	250
STZ 6	27.43	20.11	-0.266861	-26.6861	110	245
STZ 7	28.94	22.09	-0.236697	-23.6697	108	325
STZ 8	27.3	19.42	-0.288645	-28.8645	111	249
AVG	27.3388	21.51	-0.211152	-21.1152	113.375	292.375
SD	1.94689	1.57622	0.0618539	6.18539	6.58868	39.731
STZ + SD 1	28.42	20.23	-0.288177	-28.8177	118	241
STZ + SD 2	27.48	21.4	-0.221252	-22.1252	128	184
STZ + SD 3	28.2	25.28	-0.103546	-10.3546	97	200
STZ + SD 4	25.74	24.29	-0.0563326	-5.63326	110	246
STZ + SD 5	28.44	22.88	-0.195499	-19.5499	121	248
STZ + SD 6	28.01	22.65	-0.19136	-19.136	117	224
STZ + SD 7	26.54	26.39	-0.00565185	-0.565185	110	208
STZ + SD 8	28.6	25.19	-0.119231	-11.9231	113	176
AVG	27.6787	23.5388	-0.147631	-14.7631	114.25	215.875
SD	1.03193	2.11114	0.0930595	9.30595	9.19239	28.1752
L/B ratio (%)	liver weight (g)	BW at sacrifice (g)	L/B	%
Non-STZ 1	1.494	30	0.0498	4.98				Tukey's multiple comparisons test	Mean Diff.	95.00% CI of diff.	Significant?	Summary	Adjusted P Value
Non-STZ 2	1.421	32	0.0444063	4.44062				Control vs. STZ	12.42	11.06 to 13.78	Yes	****	<0.0001
Non-STZ 3	1.627	31	0.0524839	5.24839				Control vs. PILE 50 + STZ	9.87	8.509 to 11.23	Yes	****	<0.0001
Non-STZ 4	1.6211	31	0.0522935	5.22935				Control vs. PILE 100 + STZ	8.59	7.229 to 9.951	Yes	****	<0.0001
Non-STZ 5	1.616	33	0.0489697	4.89697				STZ vs. PILE 50 + STZ	-2.55	-3.911 to -1.189	Yes	****	<0.0001
Non-STZ 6	1.622	30	0.0540667	5.40667				STZ vs. PILE 100 + STZ	-3.83	-5.191 to -2.469	Yes	****	<0.0001
Non-STZ 7	1.5201	33	0.0460636	4.60636				PILE 50 + STZ vs. PILE 100 + STZ	-1.28	-2.641 to 0.08146	No	ns	0.0717
Non-STZ 8	1.5202	32	0.0475062	4.75063
AVG	1.55517	31.5		4.94487
SD	0.0773388	1.19523		0.337304
SD 1	1.401	30	0.0467	4.67
SD 2	1.318	32	0.0411875	4.11875
SD 3	1.401	31	0.0451935	4.51935
SD 4	1.461	30	0.0487	4.87
SD 5	1.401	33	0.0424545	4.24545
SD 6	1.531	29	0.0527931	5.27931
SD 7	1.481	32	0.0462813	4.62813
SD 8	1.579	31	0.0509355	5.09355
AVG	1.44663	31		4.67807
SD	0.0835121	1.30931		0.396177
STZ 1	1.083	18	0.0601667	6.01667
STZ 2	1.189	21	0.056619	5.6619
STZ 3	1.078	21	0.0513333	5.13333
STZ 4	1.088	20	0.0544	5.44
STZ 5	1.179	20	0.05895	5.895
STZ 6	1.179	18	0.0655	6.55
STZ 7	1.185	23	0.0515217	5.15217
STZ 8	1.183	18	0.0657222	6.57222
AVG	1.1455	19.875		5.80266
SD	0.0485695	1.69097		0.527676
STZ + SD 1	1.289	25	0.05156	5.156
STZ + SD 2	1.385	23	0.0602174	6.02174
STZ + SD 3	1.293	25	0.05172	5.172
STZ + SD 4	1.397	22	0.0635	6.35
STZ + SD 5	1.251	23	0.0543913	5.43913
STZ + SD 6	1.375	24	0.0572917	5.72917
STZ + SD 7	1.108	24	0.0461667	4.61667
STZ + SD 8	1.155	23	0.0502174	5.02174
AVG	1.28163	23.625		5.43831
SD	0.106916	1.06066		0.567629

## Sheet: Fig 1G-I
IRS-1 Fold to control corrected by beta-actin	Non STZ + V		Non STZ + SD11		STZ + V		STZ +SD11
	Mean	SEM	Mean	SEM	Mean	SEM	Mean	SEM
	1	0	0.987011	0.0499249	0.440109	0.107914	0.601976	0.019706
Tukey's multiple comparisons test	Mean Diff.	95.00% CI of diff.	Significant?	Summary	Adjusted P Value
Non-STZ + V vs. Non-STZ +SD11	0.01299	-0.1446 to 0.1706	No	ns	0.993	A-B
Non-STZ + V vs. STZ + V	0.5599	0.4023 to 0.7175	Yes	****	<0.0001	A-C
Non-STZ + V vs. STZ + SD11	0.398	0.2405 to 0.5556	Yes	***	0.0002	A-D
Non-STZ +SD11 vs. STZ + V	0.5469	0.3893 to 0.7045	Yes	****	<0.0001	B-C
Non-STZ +SD11 vs. STZ + SD11	0.385	0.2275 to 0.5426	Yes	***	0.0002	B-D
STZ + V vs. STZ + SD11	-0.1619	-0.3194 to -0.004299	Yes	*	0.0442	C-D
INSR Fold to control corrected by beta-actin	Non STZ + V		Non STZ + SD11		STZ + V		STZ +SD11
	Mean	SEM	Mean	SEM	Mean	SEM	Mean	SEM
	1	0	1.14328	0.354123	0.192114	0.192094	0.76901	0.231607
Tukey's multiple comparisons test	Mean Diff.	95.00% CI of diff.	Significant?	Summary	Adjusted P Value
Non-STZ + V vs. Non-STZ +SD11	-0.1433	-0.5879 to 0.3013	No	ns	0.7367
Non-STZ + V vs. STZ + V	0.6465	0.2020 to 1.091	Yes	**	0.0071
Non-STZ + V vs. STZ + SD11	0.2165	-0.2281 to 0.6610	No	ns	0.45
Non-STZ +SD11 vs. STZ + V	0.7898	0.3452 to 1.234	Yes	**	0.0021
Non-STZ +SD11 vs. STZ + SD11	0.3597	-0.08484 to 0.8043	No	ns	0.1183
STZ + V vs. STZ + SD11	-0.4301	-0.8747 to 0.01451	No	ns	0.0579

## Sheet: Fig 2
Steatosis				Ballooning				Inflamation
Non-STZ + V	Non-STZ + SD11	STZ + V	STZ + SD11	Non-STZ + V	Non-STZ + SD11	STZ + V	STZ + SD11	Non-STZ + V	Non-STZ + SD11	STZ + V	STZ + SD11
Score	Score	Score	Score	Score	Score	Score	Score	Score	Score	Score	Score
0	0	1.90741	1.5	0	0	1.37037	1.05556	0.333333	0.388889	1.53704	1.2963
0	0	0.149071	0.22771	0	0	0.185924	0.198762	0.0785674	0.0929622	0.346054	0.20787
	Non STZ + V		Non STZ + SD11		STZ + V		STZ +SD11
	Mean	SEM	Mean	SEM	Mean	SEM	Mean	SEM
NAS score	0.33	0.0695701	0.386667	0.118265	4.815	0.341921	3.945	0.505757
PAS	0.062639	0.00511373	0.05809	0.00641263	0.162789	0.018177	0.132555	0.0157804
MT	0.0471385	0.00789989	0.0650103	0.0179449	0.209982	0.046287	0.122226	0.0164509
NAS score
Tukey's multiple comparisons test	Mean Diff.	95.00% CI of diff.	Significant?	Summary	Adjusted P Value
Non-STZ + V vs. Non-STZ +SD11	-0.05667	-0.5622 to 0.4489	No	ns	0.989
Non-STZ + V vs. STZ + V	-4.485	-4.991 to -3.979	Yes	****	<0.0001
Non-STZ + V vs. STZ + SD11	-3.615	-4.121 to -3.109	Yes	****	<0.0001
Non-STZ +SD11 vs. STZ + V	-4.428	-4.934 to -3.923	Yes	****	<0.0001
Non-STZ +SD11 vs. STZ + SD11	-3.558	-4.064 to -3.053	Yes	****	<0.0001
STZ + V vs. STZ + SD11	0.87	0.3644 to 1.376	Yes	***	0.0006
PAS
Tukey's multiple comparisons test	Mean Diff.	95.00% CI of diff.	Significant?	Summary	Adjusted P Value
Non-STZ + V vs. Non-STZ +SD11	0.004549	-0.02214 to 0.03124	No	ns	0.9561
Non-STZ + V vs. STZ + V	-0.1002	-0.1268 to -0.07346	Yes	****	<0.0001
Non-STZ + V vs. STZ + SD11	-0.06992	-0.09661 to -0.04322	Yes	****	<0.0001
Non-STZ +SD11 vs. STZ + V	-0.1047	-0.1314 to -0.07801	Yes	****	<0.0001
Non-STZ +SD11 vs. STZ + SD11	-0.07447	-0.1012 to -0.04777	Yes	****	<0.0001
STZ + V vs. STZ + SD11	0.03023	0.003540 to 0.05693	Yes	*	0.0252
MT
Tukey's multiple comparisons test	Mean Diff.	95.00% CI of diff.	Significant?	Summary	Adjusted P Value
Non-STZ + V vs. Non-STZ +SD11	-0.01787	-0.07339 to 0.03765	No	ns	0.7762
Non-STZ + V vs. STZ + V	-0.1628	-0.2184 to -0.1073	Yes	****	<0.0001
Non-STZ + V vs. STZ + SD11	-0.07509	-0.1306 to -0.01957	Yes	**	0.008
Non-STZ +SD11 vs. STZ + V	-0.145	-0.2005 to -0.08945	Yes	****	<0.0001
Non-STZ +SD11 vs. STZ + SD11	-0.05722	-0.1127 to -0.001697	Yes	*	0.0427
STZ + V vs. STZ + SD11	0.08776	0.03224 to 0.1433	Yes	**	0.0025

## Sheet: Fig 3
	Non STZ + V		Non STZ + SD11		STZ + V		STZ +SD11			IL-6 staining intensity (%)
	Mean	SEM	Mean	SEM	Mean	SEM	Mean	SEM		Tukey's multiple comparisons test	Mean Diff.	95.00% CI of diff.	Significant?	Summary	Adjusted P Value
IL-6 staining intensity (%)	0.00925569	9.78607e-05	0.00938949	5.23605e-05	0.0152809	0.000756395	0.0117131	0.00185855		Non-STZ + V vs. Non-STZ +SD11	-0.0001338	-0.002243 to 0.001976	No	ns	0.9975
Il-1beta staining intensity (%)	0.00941215	3.72285e-05	0.0094	5.76714e-05	0.0140379	0.000666522	0.0116423	0.000687067		Non-STZ + V vs. STZ + V	-0.006025	-0.008135 to -0.003916	Yes	****	<0.0001
TNF-alpha staining intensity (%)	0.00941013	2.7281e-05	0.00941338	4.98399e-05	0.0146319	0.00158981	0.0119796	0.00066981		Non-STZ + V vs. STZ + SD11	-0.002457	-0.004567 to -0.0003479	Yes	*	0.0213
F4/80+ staining intensity (%)	0.00925244	9.73823e-05	0.00938949	5.23605e-05	0.0139342	0.00180469	0.0105699	0.000368641		Non-STZ +SD11 vs. STZ + V	-0.005891	-0.008001 to -0.003782	Yes	****	<0.0001
										Non-STZ +SD11 vs. STZ + SD11	-0.002324	-0.004433 to -0.0002141	Yes	*	0.0296
										STZ + V vs. STZ + SD11	0.003568	0.001458 to 0.005677	Yes	**	0.0015
IL-6 Fold to control corrected by beta-actin	Non STZ + V		Non STZ + SD11		STZ + V		STZ +SD11			Il-1beta staining intensity (%)
	Mean	SEM	Mean	SEM	Mean	SEM	Mean	SEM		Tukey's multiple comparisons test	Mean Diff.	95.00% CI of diff.	Significant?	Summary	Adjusted P Value
	1	0	1.2378	0.120239	3.08965	0.64348	2.24527	0.602309		Non-STZ + V vs. Non-STZ +SD11	1.216e-05	-0.0009952 to 0.001020	No	ns	>0.9999
										Non-STZ + V vs. STZ + V	-0.004626	-0.005633 to -0.003618	Yes	****	<0.0001
Tukey's multiple comparisons test	Mean Diff.	95.00% CI of diff.	Significant?	Summary	Adjusted P Value					Non-STZ + V vs. STZ + SD11	-0.00223	-0.003238 to -0.001223	Yes	***	0.0001
Non-STZ + V vs. Non-STZ +SD11	-0.2378	-1.401 to 0.9252	No	ns	0.911					Non-STZ +SD11 vs. STZ + V	-0.004638	-0.005645 to -0.003631	Yes	****	<0.0001
Non-STZ + V vs. STZ + V	-2.09	-3.253 to -0.9267	Yes	**	0.0019					Non-STZ +SD11 vs. STZ + SD11	-0.002242	-0.003250 to -0.001235	Yes	***	0.0001
Non-STZ + V vs. STZ + SD11	-1.245	-2.408 to -0.08231	Yes	*	0.0364					STZ + V vs. STZ + SD11	0.002396	0.001388 to 0.003403	Yes	****	<0.0001
Non-STZ +SD11 vs. STZ + V	-1.852	-3.015 to -0.6889	Yes	**	0.0041
Non-STZ +SD11 vs. STZ + SD11	-1.007	-2.170 to 0.1555	No	ns	0.0915					TNF-alpha staining intensity (%)
STZ + V vs. STZ + SD11	0.8444	-0.3186 to 2.007	No	ns	0.1711					Tukey's multiple comparisons test	Mean Diff.	95.00% CI of diff.	Significant?	Summary	Adjusted P Value
										Non-STZ + V vs. Non-STZ +SD11	-3.243e-06	-0.001815 to 0.001809	No	ns	>0.9999
IL-1beta Fold to control corrected by beta-actin	Non STZ + V		Non STZ + SD11		STZ + V		STZ +SD11			Non-STZ + V vs. STZ + V	-0.005222	-0.007034 to -0.003410	Yes	****	<0.0001
	Mean	SEM	Mean	SEM	Mean	SEM	Mean	SEM		Non-STZ + V vs. STZ + SD11	-0.002569	-0.004381 to -0.0007577	Yes	**	0.0057
	1	0	1.27464	0.450516	2.54373	0.355896	1.58158	0.268801		Non-STZ +SD11 vs. STZ + V	-0.005218	-0.007030 to -0.003407	Yes	****	<0.0001
										Non-STZ +SD11 vs. STZ + SD11	-0.002566	-0.004378 to -0.0007544	Yes	**	0.0058
Tukey's multiple comparisons test	Mean Diff.	95.00% CI of diff.	Significant?	Summary	Adjusted P Value					STZ + V vs. STZ + SD11	0.002652	0.0008404 to 0.004464	Yes	**	0.0045
Non-STZ + V vs. Non-STZ +SD11	-0.2746	-1.103 to 0.5541	No	ns	0.7208
Non-STZ + V vs. STZ + V	-1.544	-2.373 to -0.7149	Yes	**	0.0015					F4/80+ staining intensity (%)
Non-STZ + V vs. STZ + SD11	-0.5816	-1.410 to 0.2472	No	ns	0.1903					Tukey's multiple comparisons test	Mean Diff.	95.00% CI of diff.	Significant?	Summary	Adjusted P Value
Non-STZ +SD11 vs. STZ + V	-1.269	-2.098 to -0.4403	Yes	**	0.0052					Non-STZ + V vs. Non-STZ +SD11	-0.000137	-0.002074 to 0.001800	No	ns	0.9965
Non-STZ +SD11 vs. STZ + SD11	-0.3069	-1.136 to 0.5218	No	ns	0.6515					Non-STZ + V vs. STZ + V	-0.004682	-0.006619 to -0.002745	Yes	****	<0.0001
STZ + V vs. STZ + SD11	0.9621	0.1334 to 1.791	Yes	*	0.0244					Non-STZ + V vs. STZ + SD11	-0.001317	-0.003254 to 0.0006195	No	ns	0.2344
										Non-STZ +SD11 vs. STZ + V	-0.004545	-0.006482 to -0.002608	Yes	****	<0.0001
IFN-gamma Fold to control corrected by beta-actin	Non STZ + V		Non STZ + SD11		STZ + V		STZ +SD11			Non-STZ +SD11 vs. STZ + SD11	-0.00118	-0.003117 to 0.0007565	No	ns	0.3158
	Mean	SEM	Mean	SEM	Mean	SEM	Mean	SEM		STZ + V vs. STZ + SD11	0.003364	0.001427 to 0.005301	Yes	**	0.0012
	1	0	0.909372	0.0592367	3.66832	0.15591	2.0477	0.589318
Tukey's multiple comparisons test	Mean Diff.	95.00% CI of diff.	Significant?	Summary	Adjusted P Value
Non-STZ + V vs. Non-STZ +SD11	0.09063	-0.7101 to 0.8913	No	ns	0.9826
Non-STZ + V vs. STZ + V	-2.668	-3.469 to -1.868	Yes	****	<0.0001
Non-STZ + V vs. STZ + SD11	-1.048	-1.848 to -0.2470	Yes	*	0.0129
Non-STZ +SD11 vs. STZ + V	-2.759	-3.560 to -1.958	Yes	****	<0.0001
Non-STZ +SD11 vs. STZ + SD11	-1.138	-1.939 to -0.3376	Yes	**	0.0081
STZ + V vs. STZ + SD11	1.621	0.8199 to 2.421	Yes	***	0.0009
TNF-alpha Fold to control corrected by beta-actin	Non STZ + V		Non STZ + SD11		STZ + V		STZ +SD11
	Mean	SEM	Mean	SEM	Mean	SEM	Mean	SEM
	1	0	1.07685	0.43187	2.63151	0.265731	1.78044	0.31656
Tukey's multiple comparisons test	Mean Diff.	95.00% CI of diff.	Significant?	Summary	Adjusted P Value
Non-STZ + V vs. Non-STZ +SD11	-0.07685	-0.8584 to 0.7047	No	ns	0.9884
Non-STZ + V vs. STZ + V	-1.632	-2.413 to -0.8500	Yes	***	0.0007
Non-STZ + V vs. STZ + SD11	-0.7804	-1.562 to 0.001066	No	ns	0.0503
Non-STZ +SD11 vs. STZ + V	-1.555	-2.336 to -0.7732	Yes	***	0.001
Non-STZ +SD11 vs. STZ + SD11	-0.7036	-1.485 to 0.07792	No	ns	0.0785
STZ + V vs. STZ + SD11	0.8511	0.06957 to 1.633	Yes	*	0.0336
F4/80+ Fold to control corrected by beta-actin	Non STZ + V		Non STZ + SD11		STZ + V		STZ +SD11
	Mean	SEM	Mean	SEM	Mean	SEM	Mean	SEM
	1	0	1.12035	0.212728	5.26913	1.50093	2.04582	0.871972
Tukey's multiple comparisons test	Mean Diff.	95.00% CI of diff.	Significant?	Summary	Adjusted P Value
Non-STZ + V vs. Non-STZ +SD11	-0.1204	-2.407 to 2.166	No	ns	0.9982
Non-STZ + V vs. STZ + V	-4.269	-6.555 to -1.983	Yes	**	0.0015
Non-STZ + V vs. STZ + SD11	-1.046	-3.332 to 1.241	No	ns	0.4984
Non-STZ +SD11 vs. STZ + V	-4.149	-6.435 to -1.862	Yes	**	0.0018
Non-STZ +SD11 vs. STZ + SD11	-0.9255	-3.212 to 1.361	No	ns	0.5898
STZ + V vs. STZ + SD11	3.223	0.9370 to 5.510	Yes	**	0.0085

## Sheet: Fig 4
	Non STZ + V		Non STZ + SD11		STZ + V		STZ +SD11
	Mean	SEM	Mean	SEM	Mean	SEM	Mean	SEM
ZO-1 staining intensity (%)	0.0144493	0.00137521	0.0150481	0.000470224	0.0094	5.76714e-05	0.0115136	0.000546441
Tukey's multiple comparisons test	Mean Diff.	95.00% CI of diff.	Significant?	Summary	Adjusted P Value
Non-STZ + V vs. Non-STZ +SD11	-0.0005988	-0.002230 to 0.001032	No	ns	0.7019
Non-STZ + V vs. STZ + V	0.005049	0.003418 to 0.006680	Yes	****	<0.0001
Non-STZ + V vs. STZ + SD11	0.002936	0.001305 to 0.004567	Yes	***	0.0009
Non-STZ +SD11 vs. STZ + V	0.005648	0.004017 to 0.007279	Yes	****	<0.0001
Non-STZ +SD11 vs. STZ + SD11	0.003534	0.001904 to 0.005165	Yes	***	0.0002
STZ + V vs. STZ + SD11	-0.002114	-0.003745 to -0.0004827	Yes	*	0.0108
Occludin Fold to control corrected by beta-actin	Non STZ + V		Non STZ + SD11		STZ + V		STZ +SD11
	Mean	SEM	Mean	SEM	Mean	SEM	Mean	SEM
	1	0	1.04016	0.145582	0.474683	0.0753401	0.810459	0.181193
Tukey's multiple comparisons test	Mean Diff.	95.00% CI of diff.	Significant?	Summary	Adjusted P Value
Non-STZ + V vs. Non-STZ +SD11	-0.04016	-0.3596 to 0.2793	No	ns	0.9765	A-B
Non-STZ + V vs. STZ + V	0.5253	0.2059 to 0.8448	Yes	**	0.0034	A-C
Non-STZ + V vs. STZ + SD11	0.1895	-0.1299 to 0.5090	No	ns	0.3	A-D
Non-STZ +SD11 vs. STZ + V	0.5655	0.2460 to 0.8849	Yes	**	0.0021	B-C
Non-STZ +SD11 vs. STZ + SD11	0.2297	-0.08973 to 0.5491	No	ns	0.1764	B-D
STZ + V vs. STZ + SD11	-0.3358	-0.6552 to -0.01634	Yes	*	0.0397	C-D
ZO-1 Fold to control corrected by beta-actin	Non STZ + V		Non STZ + SD11		STZ + V		STZ +SD11
	Mean	SEM	Mean	SEM	Mean	SEM	Mean	SEM
	1	0	1.10125	0.120284	0.371342	0.0635799	0.57809	0.314678
Tukey's multiple comparisons test	Mean Diff.	95.00% CI of diff.	Significant?	Summary	Adjusted P Value
Non-STZ + V vs. Non-STZ +SD11	-0.1012	-0.5495 to 0.3470	No	ns	0.8851	A-B
Non-STZ + V vs. STZ + V	0.6287	0.1805 to 1.077	Yes	**	0.0087	A-C
Non-STZ + V vs. STZ + SD11	0.4219	-0.02629 to 0.8701	No	ns	0.0652	A-D
Non-STZ +SD11 vs. STZ + V	0.7299	0.2817 to 1.178	Yes	**	0.0036	B-C
Non-STZ +SD11 vs. STZ + SD11	0.5232	0.07496 to 0.9714	Yes	*	0.0238	B-D
STZ + V vs. STZ + SD11	-0.2067	-0.6549 to 0.2415	No	ns	0.4919	C-D

## Sheet: Fig 5
	Non STZ + V		Non STZ + SD11		STZ + V		STZ +SD11
	Mean	SEM	Mean	SEM	Mean	SEM	Mean	SEM
F4/80+ staining intensity (%)	0.00927723	0.000186747	0.00938983	4.93786e-05	0.014079	0.00170135	0.010651	0.000274265
Tukey's multiple comparisons test	Mean Diff.	95.00% CI of diff.	Significant?	Summary	Adjusted P Value
Non-STZ + V vs. Non-STZ +SD11	-0.0001126	-0.001933 to 0.001708	No	ns	0.9977
Non-STZ + V vs. STZ + V	-0.004802	-0.006622 to -0.002982	Yes	****	<0.0001
Non-STZ + V vs. STZ + SD11	-0.001374	-0.003194 to 0.0004464	No	ns	0.1674
Non-STZ +SD11 vs. STZ + V	-0.004689	-0.006509 to -0.002869	Yes	****	<0.0001
Non-STZ +SD11 vs. STZ + SD11	-0.001261	-0.003081 to 0.0005590	No	ns	0.2217
STZ + V vs. STZ + SD11	0.003428	0.001608 to 0.005248	Yes	***	0.0006
IL-1beta Fold to control corrected by beta-actin	Non STZ + V		Non STZ + SD11		STZ + V		STZ +SD11
	Mean	SEM	Mean	SEM	Mean	SEM	Mean	SEM
	1	0	0.738066	0.0944431	2.71606	0.212089	1.34787	0.461877
Tukey's multiple comparisons test	Mean Diff.	95.00% CI of diff.	Significant?	Summary	Adjusted P Value
Non-STZ + V vs. Non-STZ +SD11	0.2619	-0.4139 to 0.9378	No	ns	0.6206
Non-STZ + V vs. STZ + V	-1.716	-2.392 to -1.040	Yes	***	0.0002
Non-STZ + V vs. STZ + SD11	-0.3479	-1.024 to 0.3280	No	ns	0.4068
Non-STZ +SD11 vs. STZ + V	-1.978	-2.654 to -1.302	Yes	****	<0.0001
Non-STZ +SD11 vs. STZ + SD11	-0.6098	-1.286 to 0.06603	No	ns	0.0778
STZ + V vs. STZ + SD11	1.368	0.6924 to 2.044	Yes	***	0.0009
TNF-alpha Fold to control corrected by beta-actin	Non STZ + V		Non STZ + SD11		STZ + V		STZ +SD11
	Mean	SEM	Mean	SEM	Mean	SEM	Mean	SEM
	1	0	0.894558	0.804645	3.64831	0.777857	2.68649	0.517086
Tukey's multiple comparisons test	Mean Diff.	95.00% CI of diff.	Significant?	Summary	Adjusted P Value
Non-STZ + V vs. Non-STZ +SD11	0.1054	-1.506 to 1.717	No	ns	0.9965
Non-STZ + V vs. STZ + V	-2.648	-4.260 to -1.037	Yes	**	0.0034
Non-STZ + V vs. STZ + SD11	-1.686	-3.298 to -0.07473	Yes	*	0.0406
Non-STZ +SD11 vs. STZ + V	-2.754	-4.366 to -1.142	Yes	**	0.0026
Non-STZ +SD11 vs. STZ + SD11	-1.792	-3.404 to -0.1802	Yes	*	0.0303
STZ + V vs. STZ + SD11	0.9618	-0.6499 to 2.574	No	ns	0.2959
